# Supplementary material for: Age-Dependent Surface Receptor Expression Patterns in Immature Versus Mature Platelets in Mouse Models of Regenerative Thrombocytopenia
Source: Cells. 2023 Oct 8;12(19):2419. doi: 10.3390/cells12192419 (PMC10571991; doi:10.3390/cells12192419)
Supplement: Supplementary file 1 [file cells-12-02419-s001.zip]

Archive with 1 entries (1 files):
- cells-2641371-supplementary.pdf
